# Supplementary material for: Rat and mouse cardiomyocytes show subtle differences in creatine kinase expression and compartmentalization
Source: PLoS One. 2023 Nov 27;18(11):e0294718. doi: 10.1371/journal.pone.0294718 (PMC10681188; doi:10.1371/journal.pone.0294718)
Supplement: S2 Table — (ODS) [file pone.0294718.s002.ods]

## Sheet: README
Experimental data
Rat and mouse cardiomyocytes show subtle differences in creatine kinase expression and compartmentalization
Jelena Branovets, Kärol Soodla, Marko Vendelin, Rikke Birkedal*
Data are organized as follows:
Unless specified otherwise, rates in the sheets are reported as normalized to min ˟ g prot
Sheet name	Use in the paper
animals	Table 1
cells	Table 2
enz	Fig 1A
enzcs	Fig 1B
co	Fig 1A
cocs	Fig 1B
CK isoforms	Table 3
cscardio	Figs 3, 4, Tables 4 and 5	CS rates determined for preparations, used for normalization of the rates
CK_ADP_GM	Fig 3B, Tables 4, 5 and S1
AK_ADP_GMPS	Fig 3C, Tables 4, 5 and S1
CK_ADP_GMPS	Fig 3D, Tables 4, 5 and S1
CK_PEP_PK_GM	Fig 4B
AK_PEP_PK_GMPS	Fig 4C
CK_PEP_PK_GMPS	Fig 4D

## Sheet: enz
homogenate	rate	enz	anim_id	spid	animal
70	501.607722334289	CKr	2039	Mouse WT	Mouse
61	105.866641347249	CS	2100	Rat Sprague Dawley WT	Rat
71	307.609851338831	AKf	2048	Rat Sprague Dawley WT	Rat
65	294.748121354637	AKf	2071	Rat Sprague Dawley WT	Rat
64	433.011815353066	AKf	2043	Mouse WT	Mouse
72	142.599130753349	CS	2038	Mouse WT	Mouse
63	244.373000070506	AKr	2074	Rat Sprague Dawley WT	Rat
67	108.252941610441	CKf	2050	Rat Sprague Dawley WT	Rat
64	390.139358387416	AKr	2043	Mouse WT	Mouse
67	103.180206418438	CS	2050	Rat Sprague Dawley WT	Rat
61	97.0141600107243	CKf	2100	Rat Sprague Dawley WT	Rat
74	87.8885373154301	CKf	2037	Mouse WT	Mouse
68	80.3858480116506	CKf	2040	Mouse WT	Mouse
70	82.9582002322094	CKf	2039	Mouse WT	Mouse
68	422.293654887871	AKf	2040	Mouse WT	Mouse
72	83.6012829577412	CKf	2038	Mouse WT	Mouse
61	292.650449535113	AKf	2100	Rat Sprague Dawley WT	Rat
69	583.065375415838	CKr	2049	Rat Sprague Dawley WT	Rat
66	91.1039657020364	CKf	2042	Mouse WT	Mouse
73	265.80922490114	AKr	2028	Rat Sprague Dawley WT	Rat
64	160.816656479491	CS	2043	Mouse WT	Mouse
72	460.878867587548	AKr	2038	Mouse WT	Mouse
66	572.347266881029	CKr	2042	Mouse WT	Mouse
67	550.911009779869	CKr	2050	Rat Sprague Dawley WT	Rat
68	428.724522728803	AKr	2040	Mouse WT	Mouse
62	495.080061428903	CKr	2041	Mouse WT	Mouse
63	81.4576666901686	CKf	2074	Rat Sprague Dawley WT	Rat
73	96.8197906533928	CS	2028	Rat Sprague Dawley WT	Rat
65	516.6130708834	CKr	2071	Rat Sprague Dawley WT	Rat
61	566.005265034944	CKr	2100	Rat Sprague Dawley WT	Rat
73	523.043958676436	CKr	2028	Rat Sprague Dawley WT	Rat
68	144.169603992966	CS	2040	Mouse WT	Mouse
73	97.5348365564666	CKf	2028	Rat Sprague Dawley WT	Rat
67	244.372977100798	AKf	2050	Rat Sprague Dawley WT	Rat
69	87.8885308531226	CKf	2049	Rat Sprague Dawley WT	Rat
66	141.342756183746	CS	2042	Mouse WT	Mouse
70	127.836671941666	CS	2039	Mouse WT	Mouse
64	478.027895166999	CKr	2043	Mouse WT	Mouse
70	376.205791750717	AKf	2039	Mouse WT	Mouse
63	99.5681233151529	CS	2074	Rat Sprague Dawley WT	Rat
72	523.043924145868	CKr	2038	Mouse WT	Mouse
65	104.90773353067	CS	2071	Rat Sprague Dawley WT	Rat
65	85.7449080304398	CKf	2071	Rat Sprague Dawley WT	Rat
67	274.383693586861	AKr	2050	Rat Sprague Dawley WT	Rat
71	281.350473785516	AKr	2048	Rat Sprague Dawley WT	Rat
66	396.570203644159	AKr	2042	Mouse WT	Mouse
73	266.88103629187	AKf	2028	Rat Sprague Dawley WT	Rat
71	505.894947149576	CKr	2048	Rat Sprague Dawley WT	Rat
74	392.282983627407	AKf	2037	Mouse WT	Mouse
71	88.9603402826585	CKf	2048	Rat Sprague Dawley WT	Rat
62	447.393778455772	AKr	2041	Mouse WT	Mouse
62	69.6541211967071	CKf	2041	Mouse WT	Mouse
65	310.825291610344	AKr	2071	Rat Sprague Dawley WT	Rat
62	122.47311204057	CS	2041	Mouse WT	Mouse
69	275.455517429909	AKf	2049	Rat Sprague Dawley WT	Rat
72	394.426565749343	AKf	2038	Mouse WT	Mouse
69	290.996782031985	AKr	2049	Rat Sprague Dawley WT	Rat
66	405.144694533762	AKf	2042	Mouse WT	Mouse
69	94.9352170767423	CS	2049	Rat Sprague Dawley WT	Rat
63	593.783517715176	CKr	2074	Rat Sprague Dawley WT	Rat
68	509.110370740454	CKr	2040	Mouse WT	Mouse
63	306.53806149195	AKf	2074	Rat Sprague Dawley WT	Rat
74	529.474846753932	CKr	2037	Mouse WT	Mouse
61	270.138876493951	AKr	2100	Rat Sprague Dawley WT	Rat
74	134.118579561345	CS	2037	Mouse WT	Mouse
64	79.7427699561092	CKf	2043	Mouse WT	Mouse
71	104.82920765821	CS	2048	Rat Sprague Dawley WT	Rat
74	371.561295967672	AKr	2037	Mouse WT	Mouse
62	450.072783117184	AKf	2041	Mouse WT	Mouse
70	399.249736259664	AKr	2039	Mouse WT	Mouse

## Sheet: enzcs
homogenate	rate_per_cs	enz	anim_id	spid	animal
73	2.75647194123031	AKf	2028	Rat Sprague Dawley WT	Rat
73	2.74540177279164	AKr	2028	Rat Sprague Dawley WT	Rat
73	5.40224219807387	CKr	2028	Rat Sprague Dawley WT	Rat
73	1.00738532791951	CKf	2028	Rat Sprague Dawley WT	Rat
74	2.9248966467616	AKf	2037	Mouse WT	Mouse
74	0.655304713208883	CKf	2037	Mouse WT	Mouse
74	3.94781132103888	CKr	2037	Mouse WT	Mouse
74	2.77039390950097	AKr	2037	Mouse WT	Mouse
72	3.66793206510192	CKr	2038	Mouse WT	Mouse
72	2.76598155728997	AKf	2038	Mouse WT	Mouse
72	0.586267830077765	CKf	2038	Mouse WT	Mouse
72	3.23198931965948	AKr	2038	Mouse WT	Mouse
70	3.92381712317404	CKr	2039	Mouse WT	Mouse
70	2.94286284238053	AKf	2039	Mouse WT	Mouse
70	0.648938985755706	CKf	2039	Mouse WT	Mouse
70	3.12312367175711	AKr	2039	Mouse WT	Mouse
68	0.557578336800958	CKf	2040	Mouse WT	Mouse
68	2.92914486266103	AKf	2040	Mouse WT	Mouse
68	3.53132946640607	CKr	2040	Mouse WT	Mouse
68	2.97375112960511	AKr	2040	Mouse WT	Mouse
62	3.65299591887213	AKr	2041	Mouse WT	Mouse
62	0.568729903536977	CKf	2041	Mouse WT	Mouse
62	4.04235716052436	CKr	2041	Mouse WT	Mouse
62	3.67487014593124	AKf	2041	Mouse WT	Mouse
66	2.80573419078242	AKr	2042	Mouse WT	Mouse
66	2.86639871382637	AKf	2042	Mouse WT	Mouse
66	0.644560557341908	CKf	2042	Mouse WT	Mouse
66	4.04935691318328	CKr	2042	Mouse WT	Mouse
64	2.97250238645498	CKr	2043	Mouse WT	Mouse
64	2.69258063705788	AKf	2043	Mouse WT	Mouse
64	2.42598849477492	AKr	2043	Mouse WT	Mouse
64	0.495861384646302	CKf	2043	Mouse WT	Mouse
71	2.93439069330539	AKf	2048	Rat Sprague Dawley WT	Rat
71	2.68389392680371	AKr	2048	Rat Sprague Dawley WT	Rat
71	4.82589688933849	CKr	2048	Rat Sprague Dawley WT	Rat
71	0.848621698760794	CKf	2048	Rat Sprague Dawley WT	Rat
69	2.90151037635738	AKf	2049	Rat Sprague Dawley WT	Rat
69	3.06521426918689	AKr	2049	Rat Sprague Dawley WT	Rat
69	6.14171846201719	CKr	2049	Rat Sprague Dawley WT	Rat
69	0.925773738759944	CKf	2049	Rat Sprague Dawley WT	Rat
67	2.65926676357016	AKr	2050	Rat Sprague Dawley WT	Rat
67	1.04916384031479	CKf	2050	Rat Sprague Dawley WT	Rat
67	5.33930904873071	CKr	2050	Rat Sprague Dawley WT	Rat
67	2.36840946130467	AKf	2050	Rat Sprague Dawley WT	Rat
65	2.80959383483836	AKf	2071	Rat Sprague Dawley WT	Rat
65	0.817336388316615	CKf	2071	Rat Sprague Dawley WT	Rat
65	2.96284440764773	AKr	2071	Rat Sprague Dawley WT	Rat
65	4.9244517396076	CKr	2071	Rat Sprague Dawley WT	Rat
63	2.45432967835516	AKr	2074	Rat Sprague Dawley WT	Rat
63	5.96359053424894	CKr	2074	Rat Sprague Dawley WT	Rat
63	3.07867670179638	AKf	2074	Rat Sprague Dawley WT	Rat
63	0.818109892785053	CKf	2074	Rat Sprague Dawley WT	Rat
61	0.916380823799937	CKf	2100	Rat Sprague Dawley WT	Rat
61	2.76433110383848	AKf	2100	Rat Sprague Dawley WT	Rat
61	2.55169024969706	AKr	2100	Rat Sprague Dawley WT	Rat
61	5.34639861841289	CKr	2100	Rat Sprague Dawley WT	Rat

## Sheet: co
	homogenate	temperature	rate_const	enz	anim_id	spid	animal
	73	25	5895.26781505646	CO	2028	Rat Sprague Dawley WT	Rat
	74	25	5673.26894591681	CO	2037	Mouse WT	Mouse
	72	25	4978.07426217108	CO	2038	Mouse WT	Mouse
	70	25	3934.44712602711	CO	2039	Mouse WT	Mouse
	68	25	3350.21499884716	CO	2040	Mouse WT	Mouse
	62	25	5085.35797300984	CO	2041	Mouse WT	Mouse
	66	25	4149.65412576846	CO	2042	Mouse WT	Mouse
	64	25	4960.6676429672	CO	2043	Mouse WT	Mouse
	71	25	5567.06613128581	CO	2048	Rat Sprague Dawley WT	Rat
	69	25	4383.97888514633	CO	2049	Rat Sprague Dawley WT	Rat
	67	25	4303.29043224414	CO	2050	Rat Sprague Dawley WT	Rat
	65	25	4345.91734597328	CO	2071	Rat Sprague Dawley WT	Rat
	63	25	4776.96979413317	CO	2074	Rat Sprague Dawley WT	Rat
	61	25	5755.95953891265	CO	2100	Rat Sprague Dawley WT	Rat

## Sheet: cocs
homogenate	temperature	rate_const_per_cs	enz	anim_id	spid	animal
73	25	60.8890783100436	CO	2028	Rat Sprague Dawley WT	Rat
74	25	42.3003953998923	CO	2037	Mouse WT	Mouse
72	25	34.909569475438	CO	2038	Mouse WT	Mouse
70	25	30.777139816519	CO	2039	Mouse WT	Mouse
68	25	23.2380120778484	CO	2040	Mouse WT	Mouse
62	25	41.5222401740332	CO	2041	Mouse WT	Mouse
66	25	29.3588029398119	CO	2042	Mouse WT	Mouse
64	25	30.846727892268	CO	2043	Mouse WT	Mouse
71	25	53.1060594241723	CO	2048	Rat Sprague Dawley WT	Rat
69	25	46.1786365496218	CO	2049	Rat Sprague Dawley WT	Rat
67	25	41.7065499442067	CO	2050	Rat Sprague Dawley WT	Rat
65	25	41.4260912871855	CO	2071	Rat Sprague Dawley WT	Rat
63	25	47.9768989821483	CO	2074	Rat Sprague Dawley WT	Rat
61	25	54.3699078922582	CO	2100	Rat Sprague Dawley WT	Rat

## Sheet: cscardio
preparation	rate_cs
536	631.780362428026
277	821.047940044794
398	602.321632878349
343	867.425350422319
390	826.20764387551
341	782.064236180767
448	397.722373604028
495	516.544374151773
289	919.648580050112
275	819.061479413368
393	791.144461273988
530	944.518432265234
532	575.247810771221
400	1048.80486734893
529	852.496216980825
526	934.056916648232
497	908.283580369291
281	745.223203999065
407	965.637599205985
409	965.382982653439
401	924.622979124035
269	582.901869039707
460	817.150697759434
528	887.776408800769
454	428.369351219234
444	483.554836905442
523	444.105052311735
442	563.747994558028
424	817.237653366813
392	1125.48734571655
559	889.094380328721
552	995.856283644755
345	967.878823005908
450	418.722062831855
273	619.952152224698
271	896.645023506776
395	1384.41665617062
429	368.249430875125
391	814.993256651536
417	991.798968104614
462	835.438387625314
525	575.007784210715
397	1010.21959598112
325	895.942770853404
327	911.805252071834
537	647.909926319214
533	668.662347065733
554	807.314831659204
556	717.706221988235
458	776.648278866496
418	1015.50886487087
553	693.1956041876
405	857.856426776788
519	512.747267347436
287	918.379609943211
338	1099.01911415911
446	459.621125544176
413	663.395069639794
544	611.218712740224
507	648.881066127246
415	903.463810932824
517	596.224091441142
333	818.146350753059
394	1099.17133148886
555	847.580552013745
422	847.306533495395
279	734.458026484531
411	943.497694020039
402	1086.16052675697
329	886.459721950857
267	578.68789755463
549	593.228314327986
403	754.95180841876
557	694.947995018552
558	800.153085012503
420	776.364602820449
285	883.887886307016
283	930.800947140776
534	704.248863039958
545	592.370613413504
547	613.251688135177
516	526.524399716705
399	608.351138303052
514	731.892276355545
452	420.482232230064
548	574.937139565244
535	789.549413066936
456	415.542455261413

## Sheet: CK_ADP_GM
experiment_id	rate	event_name	preparation	spid	animal
77f3d09eda7bce5d68e5423cf3ec6b1fb68f2b3bb50b353877c93f17a2e77312	5.5721359327993	V0	536	Rat Sprague Dawley WT	Rat
77f3d09eda7bce5d68e5423cf3ec6b1fb68f2b3bb50b353877c93f17a2e77312	50.2020392560513	ATP_ss	536	Rat Sprague Dawley WT	Rat
77f3d09eda7bce5d68e5423cf3ec6b1fb68f2b3bb50b353877c93f17a2e77312	52.4825209443757	ADP	536	Rat Sprague Dawley WT	Rat
77f3d09eda7bce5d68e5423cf3ec6b1fb68f2b3bb50b353877c93f17a2e77312	49.4620071698197	FCCP	536	Rat Sprague Dawley WT	Rat
77f3d09eda7bce5d68e5423cf3ec6b1fb68f2b3bb50b353877c93f17a2e77312	52.707633741985	Cyt c	536	Rat Sprague Dawley WT	Rat
30ba6049b9eb7de5f0fc4d1aedb3fd8a3f35d7637570ddbac60733ee6d09f0ca	40.710119148562	ADP	537	Rat Sprague Dawley WT	Rat
30ba6049b9eb7de5f0fc4d1aedb3fd8a3f35d7637570ddbac60733ee6d09f0ca	42.3622794834184	Cyt c	537	Rat Sprague Dawley WT	Rat
30ba6049b9eb7de5f0fc4d1aedb3fd8a3f35d7637570ddbac60733ee6d09f0ca	52.8316233910083	ATP_ss	537	Rat Sprague Dawley WT	Rat
30ba6049b9eb7de5f0fc4d1aedb3fd8a3f35d7637570ddbac60733ee6d09f0ca	4.87588176083358	V0	537	Rat Sprague Dawley WT	Rat
30ba6049b9eb7de5f0fc4d1aedb3fd8a3f35d7637570ddbac60733ee6d09f0ca	38.6211000503237	FCCP	537	Rat Sprague Dawley WT	Rat
fea3b0c80583113c26222bebc2bb933bc1cb391580f1555c1c8a31eecc5b41bd	47.6203406805626	ADP	552	Mouse GAMT WT	Mouse
fea3b0c80583113c26222bebc2bb933bc1cb391580f1555c1c8a31eecc5b41bd	47.4604293696508	ATP_ss	552	Mouse GAMT WT	Mouse
fea3b0c80583113c26222bebc2bb933bc1cb391580f1555c1c8a31eecc5b41bd	51.3904907060166	FCCP	552	Mouse GAMT WT	Mouse
fea3b0c80583113c26222bebc2bb933bc1cb391580f1555c1c8a31eecc5b41bd	51.4494637044491	Cyt c	552	Mouse GAMT WT	Mouse
fea3b0c80583113c26222bebc2bb933bc1cb391580f1555c1c8a31eecc5b41bd	8.40054172309669	V0	552	Mouse GAMT WT	Mouse
2de797ff81b50b380ada3b8d60f7f6fd6f6d8390969162fc9b3c23de6aa61f62	37.68321952503	ATP_ss	553	Mouse GAMT WT	Mouse
2de797ff81b50b380ada3b8d60f7f6fd6f6d8390969162fc9b3c23de6aa61f62	44.003501573658	FCCP	553	Mouse GAMT WT	Mouse
2de797ff81b50b380ada3b8d60f7f6fd6f6d8390969162fc9b3c23de6aa61f62	44.9409733731606	ADP	553	Mouse GAMT WT	Mouse
2de797ff81b50b380ada3b8d60f7f6fd6f6d8390969162fc9b3c23de6aa61f62	45.6657877494994	Cyt c	553	Mouse GAMT WT	Mouse
2de797ff81b50b380ada3b8d60f7f6fd6f6d8390969162fc9b3c23de6aa61f62	4.58588264321943	V0	553	Mouse GAMT WT	Mouse
07f834f617edf26b5ba86da957b122d730c45e9d9997d3d70655468f0cd6936f	50.2877389899937	Cyt c	554	Mouse GAMT WT	Mouse
07f834f617edf26b5ba86da957b122d730c45e9d9997d3d70655468f0cd6936f	48.3316160569585	FCCP	554	Mouse GAMT WT	Mouse
07f834f617edf26b5ba86da957b122d730c45e9d9997d3d70655468f0cd6936f	4.50477366125539	V0	554	Mouse GAMT WT	Mouse
07f834f617edf26b5ba86da957b122d730c45e9d9997d3d70655468f0cd6936f	42.5613334778779	ATP_ss	554	Mouse GAMT WT	Mouse
07f834f617edf26b5ba86da957b122d730c45e9d9997d3d70655468f0cd6936f	48.9966054934152	ADP	554	Mouse GAMT WT	Mouse
641c852cfacd44aa6783ea34b72a2ceaccff428e885c361d4da9233afb6ae933	53.6014300118031	FCCP	557	Mouse GAMT WT	Mouse
641c852cfacd44aa6783ea34b72a2ceaccff428e885c361d4da9233afb6ae933	47.37398081774	ATP_ss	557	Mouse GAMT WT	Mouse
641c852cfacd44aa6783ea34b72a2ceaccff428e885c361d4da9233afb6ae933	56.8807639871536	Cyt c	557	Mouse GAMT WT	Mouse
641c852cfacd44aa6783ea34b72a2ceaccff428e885c361d4da9233afb6ae933	5.65192526463048	V0	557	Mouse GAMT WT	Mouse
641c852cfacd44aa6783ea34b72a2ceaccff428e885c361d4da9233afb6ae933	53.9546449429783	ADP	557	Mouse GAMT WT	Mouse
08b0b14bf922d72551c75f2abb2e5f004c345e5194c0057bce9b37591629974c	49.5214642456803	ADP	555	Mouse AGAT WT	Mouse
08b0b14bf922d72551c75f2abb2e5f004c345e5194c0057bce9b37591629974c	47.3517124968144	Cyt c	555	Mouse AGAT WT	Mouse
08b0b14bf922d72551c75f2abb2e5f004c345e5194c0057bce9b37591629974c	47.46467931795	FCCP	555	Mouse AGAT WT	Mouse
08b0b14bf922d72551c75f2abb2e5f004c345e5194c0057bce9b37591629974c	47.6444785657207	ATP_ss	555	Mouse AGAT WT	Mouse
08b0b14bf922d72551c75f2abb2e5f004c345e5194c0057bce9b37591629974c	8.05684698180709	V0	555	Mouse AGAT WT	Mouse
2222ffa3019198e5da69a3a7ff351528da855028636c0f31a13984fb33f1b5c1	42.246890220705	ADP	556	Mouse AGAT WT	Mouse
2222ffa3019198e5da69a3a7ff351528da855028636c0f31a13984fb33f1b5c1	38.0730792597594	FCCP	556	Mouse AGAT WT	Mouse
2222ffa3019198e5da69a3a7ff351528da855028636c0f31a13984fb33f1b5c1	39.8941500097154	Cyt c	556	Mouse AGAT WT	Mouse
2222ffa3019198e5da69a3a7ff351528da855028636c0f31a13984fb33f1b5c1	38.9458242722308	ATP_ss	556	Mouse AGAT WT	Mouse
2222ffa3019198e5da69a3a7ff351528da855028636c0f31a13984fb33f1b5c1	4.87338652643368	V0	556	Mouse AGAT WT	Mouse
fce1baaf1ecd3f1d8ffa182318dc902fc994d4126f79f2fd3ed470e3e5231279	41.5276947479733	FCCP	558	Mouse GAMT WT	Mouse
fce1baaf1ecd3f1d8ffa182318dc902fc994d4126f79f2fd3ed470e3e5231279	41.3031061045943	ATP_ss	558	Mouse GAMT WT	Mouse
fce1baaf1ecd3f1d8ffa182318dc902fc994d4126f79f2fd3ed470e3e5231279	5.07771352650325	V0	558	Mouse GAMT WT	Mouse
fce1baaf1ecd3f1d8ffa182318dc902fc994d4126f79f2fd3ed470e3e5231279	45.0729967325879	Cyt c	558	Mouse GAMT WT	Mouse
fce1baaf1ecd3f1d8ffa182318dc902fc994d4126f79f2fd3ed470e3e5231279	44.0095695312352	ADP	558	Mouse GAMT WT	Mouse
8e5d9bfa2549c83999ffb2fffef40e8b18afea957950beeebd3315499ff3e4ad	51.6225337309704	ATP_ss	559	Mouse AGAT WT	Mouse
8e5d9bfa2549c83999ffb2fffef40e8b18afea957950beeebd3315499ff3e4ad	58.74124066098	ADP	559	Mouse AGAT WT	Mouse
8e5d9bfa2549c83999ffb2fffef40e8b18afea957950beeebd3315499ff3e4ad	53.2591758142336	FCCP	559	Mouse AGAT WT	Mouse
8e5d9bfa2549c83999ffb2fffef40e8b18afea957950beeebd3315499ff3e4ad	6.46888821912746	V0	559	Mouse AGAT WT	Mouse
8e5d9bfa2549c83999ffb2fffef40e8b18afea957950beeebd3315499ff3e4ad	57.934859268777	Cyt c	559	Mouse AGAT WT	Mouse
e0e69e195f3b7b70eedd94ca95be8ed05fc060b5a10b74289d850ad82044b18f	31.437783346347	ADP	544	Rat Sprague Dawley WT	Rat
e0e69e195f3b7b70eedd94ca95be8ed05fc060b5a10b74289d850ad82044b18f	6.01762142659534	V0	544	Rat Sprague Dawley WT	Rat
e0e69e195f3b7b70eedd94ca95be8ed05fc060b5a10b74289d850ad82044b18f	33.4813834741665	FCCP	544	Rat Sprague Dawley WT	Rat
e0e69e195f3b7b70eedd94ca95be8ed05fc060b5a10b74289d850ad82044b18f	34.5824560732924	ATP_ss	544	Rat Sprague Dawley WT	Rat
e0e69e195f3b7b70eedd94ca95be8ed05fc060b5a10b74289d850ad82044b18f	33.9033944271199	Cyt c	544	Rat Sprague Dawley WT	Rat
054f97471df64e33e0011405c9d9db05b56d0000b607239305f6b7cca6d82978	5.33035157047199	V0	545	Rat Sprague Dawley WT	Rat
054f97471df64e33e0011405c9d9db05b56d0000b607239305f6b7cca6d82978	43.6287406159296	ATP_ss	545	Rat Sprague Dawley WT	Rat
054f97471df64e33e0011405c9d9db05b56d0000b607239305f6b7cca6d82978	43.263262490268	ADP	545	Rat Sprague Dawley WT	Rat
054f97471df64e33e0011405c9d9db05b56d0000b607239305f6b7cca6d82978	40.2775822145885	Cyt c	545	Rat Sprague Dawley WT	Rat
054f97471df64e33e0011405c9d9db05b56d0000b607239305f6b7cca6d82978	34.4114966191484	FCCP	545	Rat Sprague Dawley WT	Rat
abd433c75a2ae828504a7a8564c5031851ca1abaca9db7e29b6524c843578c36	43.3819877241766	Cyt c	547	Rat Sprague Dawley WT	Rat
abd433c75a2ae828504a7a8564c5031851ca1abaca9db7e29b6524c843578c36	45.7210531319033	ATP_ss	547	Rat Sprague Dawley WT	Rat
abd433c75a2ae828504a7a8564c5031851ca1abaca9db7e29b6524c843578c36	40.6152691748656	FCCP	547	Rat Sprague Dawley WT	Rat
abd433c75a2ae828504a7a8564c5031851ca1abaca9db7e29b6524c843578c36	5.72239929577892	V0	547	Rat Sprague Dawley WT	Rat
abd433c75a2ae828504a7a8564c5031851ca1abaca9db7e29b6524c843578c36	44.0336750580129	ADP	547	Rat Sprague Dawley WT	Rat
461ca34029dee5461283cf3a8b1cc05658d1d608655c804089106ef0274af552	50.5206206990837	ATP_ss	548	Rat Sprague Dawley WT	Rat
461ca34029dee5461283cf3a8b1cc05658d1d608655c804089106ef0274af552	5.91280586986379	V0	548	Rat Sprague Dawley WT	Rat
461ca34029dee5461283cf3a8b1cc05658d1d608655c804089106ef0274af552	48.7201097479012	ADP	548	Rat Sprague Dawley WT	Rat
461ca34029dee5461283cf3a8b1cc05658d1d608655c804089106ef0274af552	46.2729030757293	FCCP	548	Rat Sprague Dawley WT	Rat
461ca34029dee5461283cf3a8b1cc05658d1d608655c804089106ef0274af552	49.5214180197936	Cyt c	548	Rat Sprague Dawley WT	Rat
94241219991bc5bef1a5dab7e2df5ef2aa5c51d7b2ab8a8ef6860b25a9280fbc	5.65513862274115	V0	549	Rat Sprague Dawley WT	Rat
94241219991bc5bef1a5dab7e2df5ef2aa5c51d7b2ab8a8ef6860b25a9280fbc	49.857050364223	ATP_ss	549	Rat Sprague Dawley WT	Rat
94241219991bc5bef1a5dab7e2df5ef2aa5c51d7b2ab8a8ef6860b25a9280fbc	39.9351783472284	FCCP	549	Rat Sprague Dawley WT	Rat
94241219991bc5bef1a5dab7e2df5ef2aa5c51d7b2ab8a8ef6860b25a9280fbc	46.2495471878801	ADP	549	Rat Sprague Dawley WT	Rat
94241219991bc5bef1a5dab7e2df5ef2aa5c51d7b2ab8a8ef6860b25a9280fbc	44.0568816831294	Cyt c	549	Rat Sprague Dawley WT	Rat

## Sheet: AK_ADP_GMPS
experiment_id	rate	event_name	preparation	spid	animal
d109d2e2e26f78a45c73650da7daf36a57b3065e2285897759167f90ec3b8774	104.19279610085	FCCP	552	Mouse GAMT WT	Mouse
d109d2e2e26f78a45c73650da7daf36a57b3065e2285897759167f90ec3b8774	8.520932114849	ATP	552	Mouse GAMT WT	Mouse
d109d2e2e26f78a45c73650da7daf36a57b3065e2285897759167f90ec3b8774	13.2983150171433	V0	552	Mouse GAMT WT	Mouse
d109d2e2e26f78a45c73650da7daf36a57b3065e2285897759167f90ec3b8774	45.4355916635461	AMP_ss	552	Mouse GAMT WT	Mouse
d109d2e2e26f78a45c73650da7daf36a57b3065e2285897759167f90ec3b8774	57.9898302367049	ADP	552	Mouse GAMT WT	Mouse
d109d2e2e26f78a45c73650da7daf36a57b3065e2285897759167f90ec3b8774	62.0181918975165	Cyt c	552	Mouse GAMT WT	Mouse
06f6217dcd314c368fb90227533832f1d024cb759ac23171d2da989298dfa7a2	55.5173712483324	ADP	553	Mouse GAMT WT	Mouse
06f6217dcd314c368fb90227533832f1d024cb759ac23171d2da989298dfa7a2	39.4033123239439	AMP_ss	553	Mouse GAMT WT	Mouse
06f6217dcd314c368fb90227533832f1d024cb759ac23171d2da989298dfa7a2	7.18181351692017	ATP	553	Mouse GAMT WT	Mouse
06f6217dcd314c368fb90227533832f1d024cb759ac23171d2da989298dfa7a2	86.5237521247646	FCCP	553	Mouse GAMT WT	Mouse
06f6217dcd314c368fb90227533832f1d024cb759ac23171d2da989298dfa7a2	11.3164955706908	V0	553	Mouse GAMT WT	Mouse
06f6217dcd314c368fb90227533832f1d024cb759ac23171d2da989298dfa7a2	54.8173180656447	Cyt c	553	Mouse GAMT WT	Mouse
3bd76eeea811883a8266409e01e84cf06344a9e936146abf609a6dd8431e4f98	11.0723171182799	ATP	554	Mouse GAMT WT	Mouse
3bd76eeea811883a8266409e01e84cf06344a9e936146abf609a6dd8431e4f98	15.9623596764098	V0	554	Mouse GAMT WT	Mouse
3bd76eeea811883a8266409e01e84cf06344a9e936146abf609a6dd8431e4f98	103.427418833129	ADP	554	Mouse GAMT WT	Mouse
3bd76eeea811883a8266409e01e84cf06344a9e936146abf609a6dd8431e4f98	105.745898233228	Cyt c	554	Mouse GAMT WT	Mouse
3bd76eeea811883a8266409e01e84cf06344a9e936146abf609a6dd8431e4f98	172.302308086946	FCCP	554	Mouse GAMT WT	Mouse
3bd76eeea811883a8266409e01e84cf06344a9e936146abf609a6dd8431e4f98	77.7713354895775	AMP_ss	554	Mouse GAMT WT	Mouse
b5b277d45203b0891a1e9d7b7a5d5984ab9b0bab0cce5645ef6c9a7212963342	82.2450439411018	AMP_ss	557	Mouse GAMT WT	Mouse
b5b277d45203b0891a1e9d7b7a5d5984ab9b0bab0cce5645ef6c9a7212963342	12.0935344765103	ATP	557	Mouse GAMT WT	Mouse
b5b277d45203b0891a1e9d7b7a5d5984ab9b0bab0cce5645ef6c9a7212963342	100.941486771645	ADP	557	Mouse GAMT WT	Mouse
b5b277d45203b0891a1e9d7b7a5d5984ab9b0bab0cce5645ef6c9a7212963342	182.672041569079	FCCP	557	Mouse GAMT WT	Mouse
b5b277d45203b0891a1e9d7b7a5d5984ab9b0bab0cce5645ef6c9a7212963342	103.217276195559	Cyt c	557	Mouse GAMT WT	Mouse
b5b277d45203b0891a1e9d7b7a5d5984ab9b0bab0cce5645ef6c9a7212963342	20.9833343544559	V0	557	Mouse GAMT WT	Mouse
cbb767941f4318bd2f8fd09366fd3e6c0be0de1d385c4518ee0ba3c0d8629f44	23.7242519057109	V0	555	Mouse AGAT WT	Mouse
cbb767941f4318bd2f8fd09366fd3e6c0be0de1d385c4518ee0ba3c0d8629f44	98.1046087831346	Cyt c	555	Mouse AGAT WT	Mouse
cbb767941f4318bd2f8fd09366fd3e6c0be0de1d385c4518ee0ba3c0d8629f44	99.7440907815475	ADP	555	Mouse AGAT WT	Mouse
cbb767941f4318bd2f8fd09366fd3e6c0be0de1d385c4518ee0ba3c0d8629f44	78.2332330561583	AMP_ss	555	Mouse AGAT WT	Mouse
cbb767941f4318bd2f8fd09366fd3e6c0be0de1d385c4518ee0ba3c0d8629f44	14.5796773866406	ATP	555	Mouse AGAT WT	Mouse
cbb767941f4318bd2f8fd09366fd3e6c0be0de1d385c4518ee0ba3c0d8629f44	169.023546705531	FCCP	555	Mouse AGAT WT	Mouse
89b8b1a8ff32cfa55079949015806723e45232b30fc1d69369990cb8ddae1a0c	89.5025589491586	Cyt c	556	Mouse AGAT WT	Mouse
89b8b1a8ff32cfa55079949015806723e45232b30fc1d69369990cb8ddae1a0c	88.593733605058	ADP	556	Mouse AGAT WT	Mouse
89b8b1a8ff32cfa55079949015806723e45232b30fc1d69369990cb8ddae1a0c	73.6767059569629	AMP_ss	556	Mouse AGAT WT	Mouse
89b8b1a8ff32cfa55079949015806723e45232b30fc1d69369990cb8ddae1a0c	17.5182226914877	V0	556	Mouse AGAT WT	Mouse
89b8b1a8ff32cfa55079949015806723e45232b30fc1d69369990cb8ddae1a0c	11.1641545940854	ATP	556	Mouse AGAT WT	Mouse
89b8b1a8ff32cfa55079949015806723e45232b30fc1d69369990cb8ddae1a0c	144.735052145146	FCCP	556	Mouse AGAT WT	Mouse
05bb0b7f97e9e1971a167e3532407c9f557709b9bb3a1a99a52b1a58dcca67cd	155.60200436693	FCCP	558	Mouse GAMT WT	Mouse
05bb0b7f97e9e1971a167e3532407c9f557709b9bb3a1a99a52b1a58dcca67cd	18.7845173723454	V0	558	Mouse GAMT WT	Mouse
05bb0b7f97e9e1971a167e3532407c9f557709b9bb3a1a99a52b1a58dcca67cd	91.9941953308871	Cyt c	558	Mouse GAMT WT	Mouse
05bb0b7f97e9e1971a167e3532407c9f557709b9bb3a1a99a52b1a58dcca67cd	74.9846316716267	AMP_ss	558	Mouse GAMT WT	Mouse
05bb0b7f97e9e1971a167e3532407c9f557709b9bb3a1a99a52b1a58dcca67cd	14.8693532159201	ATP	558	Mouse GAMT WT	Mouse
05bb0b7f97e9e1971a167e3532407c9f557709b9bb3a1a99a52b1a58dcca67cd	89.2330445332374	ADP	558	Mouse GAMT WT	Mouse
4c13d0babee0fe416e9af6bacd9dcf969e0ef9ea77c11fd3046aed806cdec3bd	203.230134469132	FCCP	559	Mouse AGAT WT	Mouse
4c13d0babee0fe416e9af6bacd9dcf969e0ef9ea77c11fd3046aed806cdec3bd	13.9277698967462	ATP	559	Mouse AGAT WT	Mouse
4c13d0babee0fe416e9af6bacd9dcf969e0ef9ea77c11fd3046aed806cdec3bd	94.6378394316687	AMP_ss	559	Mouse AGAT WT	Mouse
4c13d0babee0fe416e9af6bacd9dcf969e0ef9ea77c11fd3046aed806cdec3bd	26.0217132320558	V0	559	Mouse AGAT WT	Mouse
4c13d0babee0fe416e9af6bacd9dcf969e0ef9ea77c11fd3046aed806cdec3bd	120.062228037994	ADP	559	Mouse AGAT WT	Mouse
4c13d0babee0fe416e9af6bacd9dcf969e0ef9ea77c11fd3046aed806cdec3bd	125.807027025519	Cyt c	559	Mouse AGAT WT	Mouse
feeaaf1ed44f7a65cd849c11bab060933d5d5eed1f26c657506e522b44621a06	121.843501645833	FCCP	544	Rat Sprague Dawley WT	Rat
feeaaf1ed44f7a65cd849c11bab060933d5d5eed1f26c657506e522b44621a06	61.9676225183841	ADP	544	Rat Sprague Dawley WT	Rat
feeaaf1ed44f7a65cd849c11bab060933d5d5eed1f26c657506e522b44621a06	46.1464971754569	AMP_ss	544	Rat Sprague Dawley WT	Rat
feeaaf1ed44f7a65cd849c11bab060933d5d5eed1f26c657506e522b44621a06	23.7240767599586	V0	544	Rat Sprague Dawley WT	Rat
feeaaf1ed44f7a65cd849c11bab060933d5d5eed1f26c657506e522b44621a06	64.9372100664354	Cyt c	544	Rat Sprague Dawley WT	Rat
feeaaf1ed44f7a65cd849c11bab060933d5d5eed1f26c657506e522b44621a06	3.06621990783585	ATP	544	Rat Sprague Dawley WT	Rat
8012609a82b262398cd80d61bd2e1549cf190d3b425411236c9643858398d433	61.0933229038691	Cyt c	545	Rat Sprague Dawley WT	Rat
8012609a82b262398cd80d61bd2e1549cf190d3b425411236c9643858398d433	6.58100011952197	ATP	545	Rat Sprague Dawley WT	Rat
8012609a82b262398cd80d61bd2e1549cf190d3b425411236c9643858398d433	12.6968671894172	V0	545	Rat Sprague Dawley WT	Rat
8012609a82b262398cd80d61bd2e1549cf190d3b425411236c9643858398d433	56.3201630425601	ADP	545	Rat Sprague Dawley WT	Rat
8012609a82b262398cd80d61bd2e1549cf190d3b425411236c9643858398d433	34.7650764859157	AMP_ss	545	Rat Sprague Dawley WT	Rat
8012609a82b262398cd80d61bd2e1549cf190d3b425411236c9643858398d433	95.5603328698095	FCCP	545	Rat Sprague Dawley WT	Rat
7eff36ee244350c2c749ed328ed5bc1b9e763a5b58a9a9e1fb490e8493c370ac	8.995771916987	ATP	547	Rat Sprague Dawley WT	Rat
7eff36ee244350c2c749ed328ed5bc1b9e763a5b58a9a9e1fb490e8493c370ac	73.0195802001918	ADP	547	Rat Sprague Dawley WT	Rat
7eff36ee244350c2c749ed328ed5bc1b9e763a5b58a9a9e1fb490e8493c370ac	126.97326472302	FCCP	547	Rat Sprague Dawley WT	Rat
7eff36ee244350c2c749ed328ed5bc1b9e763a5b58a9a9e1fb490e8493c370ac	15.7064915967939	V0	547	Rat Sprague Dawley WT	Rat
7eff36ee244350c2c749ed328ed5bc1b9e763a5b58a9a9e1fb490e8493c370ac	74.787515577054	Cyt c	547	Rat Sprague Dawley WT	Rat
7eff36ee244350c2c749ed328ed5bc1b9e763a5b58a9a9e1fb490e8493c370ac	57.4040923312834	AMP_ss	547	Rat Sprague Dawley WT	Rat
c18ce50f3c5e6d7f4f588509b73734e86f5993afba213b2516ed8d86e691f93c	79.8245336582903	ADP	548	Rat Sprague Dawley WT	Rat
c18ce50f3c5e6d7f4f588509b73734e86f5993afba213b2516ed8d86e691f93c	15.1019830858097	V0	548	Rat Sprague Dawley WT	Rat
c18ce50f3c5e6d7f4f588509b73734e86f5993afba213b2516ed8d86e691f93c	7.52098990325299	ATP	548	Rat Sprague Dawley WT	Rat
c18ce50f3c5e6d7f4f588509b73734e86f5993afba213b2516ed8d86e691f93c	53.4299967515258	AMP_ss	548	Rat Sprague Dawley WT	Rat
c18ce50f3c5e6d7f4f588509b73734e86f5993afba213b2516ed8d86e691f93c	138.7166546459	FCCP	548	Rat Sprague Dawley WT	Rat
c18ce50f3c5e6d7f4f588509b73734e86f5993afba213b2516ed8d86e691f93c	81.0796807038256	Cyt c	548	Rat Sprague Dawley WT	Rat
59716e8b94865e17e4646b83913c49a67a3e78de611366a60d2b50f9160a8986	60.080105864446	ADP	549	Rat Sprague Dawley WT	Rat
59716e8b94865e17e4646b83913c49a67a3e78de611366a60d2b50f9160a8986	14.2060009153613	V0	549	Rat Sprague Dawley WT	Rat
59716e8b94865e17e4646b83913c49a67a3e78de611366a60d2b50f9160a8986	94.8660491131339	FCCP	549	Rat Sprague Dawley WT	Rat
59716e8b94865e17e4646b83913c49a67a3e78de611366a60d2b50f9160a8986	60.0279099653782	Cyt c	549	Rat Sprague Dawley WT	Rat
59716e8b94865e17e4646b83913c49a67a3e78de611366a60d2b50f9160a8986	5.9815804720471	ATP	549	Rat Sprague Dawley WT	Rat
59716e8b94865e17e4646b83913c49a67a3e78de611366a60d2b50f9160a8986	43.0546310112364	AMP_ss	549	Rat Sprague Dawley WT	Rat

## Sheet: CK_ADP_GMPS
experiment_id	rate	event_name	preparation	spid	animal
c5a3dc848f2e8a29204d07202d6a3eb04a685714de5231d26b3376cd0910ca01	153.435209967156	FCCP	536	Rat Sprague Dawley WT	Rat
c5a3dc848f2e8a29204d07202d6a3eb04a685714de5231d26b3376cd0910ca01	86.7743910797633	Cyt c	536	Rat Sprague Dawley WT	Rat
c5a3dc848f2e8a29204d07202d6a3eb04a685714de5231d26b3376cd0910ca01	16.3689923660963	V0	536	Rat Sprague Dawley WT	Rat
c5a3dc848f2e8a29204d07202d6a3eb04a685714de5231d26b3376cd0910ca01	87.8389128413228	ADP	536	Rat Sprague Dawley WT	Rat
c5a3dc848f2e8a29204d07202d6a3eb04a685714de5231d26b3376cd0910ca01	71.392232063058	ATP_ss	536	Rat Sprague Dawley WT	Rat
00960f033f68023daf2e7172e7dc267cfdc7e619db443bcc93a7f4e06946ff23	101.31223867241	Cyt c	537	Rat Sprague Dawley WT	Rat
00960f033f68023daf2e7172e7dc267cfdc7e619db443bcc93a7f4e06946ff23	146.458050247258	FCCP	537	Rat Sprague Dawley WT	Rat
00960f033f68023daf2e7172e7dc267cfdc7e619db443bcc93a7f4e06946ff23	84.2804937316924	ATP_ss	537	Rat Sprague Dawley WT	Rat
00960f033f68023daf2e7172e7dc267cfdc7e619db443bcc93a7f4e06946ff23	101.006426863317	ADP	537	Rat Sprague Dawley WT	Rat
00960f033f68023daf2e7172e7dc267cfdc7e619db443bcc93a7f4e06946ff23	22.0773988154341	V0	537	Rat Sprague Dawley WT	Rat
3492156ace961a3e2df28e1e2caa969223b18974fbb7eb96ed088f9241815049	198.41360979304	FCCP	552	Mouse GAMT WT	Mouse
3492156ace961a3e2df28e1e2caa969223b18974fbb7eb96ed088f9241815049	125.912665096058	Cyt c	552	Mouse GAMT WT	Mouse
3492156ace961a3e2df28e1e2caa969223b18974fbb7eb96ed088f9241815049	27.1353332287167	V0	552	Mouse GAMT WT	Mouse
3492156ace961a3e2df28e1e2caa969223b18974fbb7eb96ed088f9241815049	90.6030514887192	ATP_ss	552	Mouse GAMT WT	Mouse
3492156ace961a3e2df28e1e2caa969223b18974fbb7eb96ed088f9241815049	119.262977342355	ADP	552	Mouse GAMT WT	Mouse
46c57e2982fe88c3fbc56d5415b9ee3b4e671d0e99e1ce4727fb866c3f648914	182.495608375162	FCCP	553	Mouse GAMT WT	Mouse
46c57e2982fe88c3fbc56d5415b9ee3b4e671d0e99e1ce4727fb866c3f648914	79.1676707917005	ATP_ss	553	Mouse GAMT WT	Mouse
46c57e2982fe88c3fbc56d5415b9ee3b4e671d0e99e1ce4727fb866c3f648914	102.24405973777	ADP	553	Mouse GAMT WT	Mouse
46c57e2982fe88c3fbc56d5415b9ee3b4e671d0e99e1ce4727fb866c3f648914	25.0013866860366	V0	553	Mouse GAMT WT	Mouse
46c57e2982fe88c3fbc56d5415b9ee3b4e671d0e99e1ce4727fb866c3f648914	106.414048391495	Cyt c	553	Mouse GAMT WT	Mouse
f5c7c4931cab008990f4181ecdafb0c67c35e9c730301e565bb651d0811c1308	106.659519157337	ADP	554	Mouse GAMT WT	Mouse
f5c7c4931cab008990f4181ecdafb0c67c35e9c730301e565bb651d0811c1308	80.0251295078673	ATP_ss	554	Mouse GAMT WT	Mouse
f5c7c4931cab008990f4181ecdafb0c67c35e9c730301e565bb651d0811c1308	106.957580575853	Cyt c	554	Mouse GAMT WT	Mouse
f5c7c4931cab008990f4181ecdafb0c67c35e9c730301e565bb651d0811c1308	181.196754556898	FCCP	554	Mouse GAMT WT	Mouse
f5c7c4931cab008990f4181ecdafb0c67c35e9c730301e565bb651d0811c1308	15.6804370297499	V0	554	Mouse GAMT WT	Mouse
e24041ff36e316f00e165098468b5aa8cf2c086629e625ae9e3cf1db86eae5a4	93.2316394114479	ADP	557	Mouse GAMT WT	Mouse
e24041ff36e316f00e165098468b5aa8cf2c086629e625ae9e3cf1db86eae5a4	23.380677818424	V0	557	Mouse GAMT WT	Mouse
e24041ff36e316f00e165098468b5aa8cf2c086629e625ae9e3cf1db86eae5a4	164.844800266174	FCCP	557	Mouse GAMT WT	Mouse
e24041ff36e316f00e165098468b5aa8cf2c086629e625ae9e3cf1db86eae5a4	92.5390384218975	Cyt c	557	Mouse GAMT WT	Mouse
e24041ff36e316f00e165098468b5aa8cf2c086629e625ae9e3cf1db86eae5a4	65.293832895562	ATP_ss	557	Mouse GAMT WT	Mouse
9567bdd5939e184afc73797cebd3a34189f60bb79d5199a7d2c433c5c40530ab	25.600430046877	V0	555	Mouse AGAT WT	Mouse
9567bdd5939e184afc73797cebd3a34189f60bb79d5199a7d2c433c5c40530ab	100.195929437907	ADP	555	Mouse AGAT WT	Mouse
9567bdd5939e184afc73797cebd3a34189f60bb79d5199a7d2c433c5c40530ab	171.251651219579	FCCP	555	Mouse AGAT WT	Mouse
9567bdd5939e184afc73797cebd3a34189f60bb79d5199a7d2c433c5c40530ab	77.3742343994507	ATP_ss	555	Mouse AGAT WT	Mouse
9567bdd5939e184afc73797cebd3a34189f60bb79d5199a7d2c433c5c40530ab	98.5869695764014	Cyt c	555	Mouse AGAT WT	Mouse
376319358d0adcf78c414fb5a4e44b9f04d333bbd2db1431df5347ab7410f1ff	83.6655579334023	ADP	556	Mouse AGAT WT	Mouse
376319358d0adcf78c414fb5a4e44b9f04d333bbd2db1431df5347ab7410f1ff	143.403929575204	FCCP	556	Mouse AGAT WT	Mouse
376319358d0adcf78c414fb5a4e44b9f04d333bbd2db1431df5347ab7410f1ff	23.0555297341897	V0	556	Mouse AGAT WT	Mouse
376319358d0adcf78c414fb5a4e44b9f04d333bbd2db1431df5347ab7410f1ff	86.6695035068387	Cyt c	556	Mouse AGAT WT	Mouse
376319358d0adcf78c414fb5a4e44b9f04d333bbd2db1431df5347ab7410f1ff	62.1635439114526	ATP_ss	556	Mouse AGAT WT	Mouse
bfdb4073bcb1edc7163884d6440e5242dea20a1eb6a93aeeeb137dd7f14dada6	22.1358582624805	V0	558	Mouse GAMT WT	Mouse
bfdb4073bcb1edc7163884d6440e5242dea20a1eb6a93aeeeb137dd7f14dada6	101.650286524713	Cyt c	558	Mouse GAMT WT	Mouse
bfdb4073bcb1edc7163884d6440e5242dea20a1eb6a93aeeeb137dd7f14dada6	64.8659067756682	ATP_ss	558	Mouse GAMT WT	Mouse
bfdb4073bcb1edc7163884d6440e5242dea20a1eb6a93aeeeb137dd7f14dada6	87.3273285800014	ADP	558	Mouse GAMT WT	Mouse
bfdb4073bcb1edc7163884d6440e5242dea20a1eb6a93aeeeb137dd7f14dada6	161.120627395075	FCCP	558	Mouse GAMT WT	Mouse
d46103616c20c9a55b5dda2857867c5e9eb4e81be16d6e904b366f0ef7a6cc46	104.509950292443	ADP	559	Mouse AGAT WT	Mouse
d46103616c20c9a55b5dda2857867c5e9eb4e81be16d6e904b366f0ef7a6cc46	183.416676840589	FCCP	559	Mouse AGAT WT	Mouse
d46103616c20c9a55b5dda2857867c5e9eb4e81be16d6e904b366f0ef7a6cc46	30.2560436802898	V0	559	Mouse AGAT WT	Mouse
d46103616c20c9a55b5dda2857867c5e9eb4e81be16d6e904b366f0ef7a6cc46	109.564493647181	Cyt c	559	Mouse AGAT WT	Mouse
d46103616c20c9a55b5dda2857867c5e9eb4e81be16d6e904b366f0ef7a6cc46	78.4054428464244	ATP_ss	559	Mouse AGAT WT	Mouse
e5b25e4d9274b01bb07976eb0aeb6d3ef71dcded324526aaaa7ff14fe913ff44	59.3524809676503	ADP	544	Rat Sprague Dawley WT	Rat
e5b25e4d9274b01bb07976eb0aeb6d3ef71dcded324526aaaa7ff14fe913ff44	17.5050483778918	V0	544	Rat Sprague Dawley WT	Rat
e5b25e4d9274b01bb07976eb0aeb6d3ef71dcded324526aaaa7ff14fe913ff44	98.5509767928208	FCCP	544	Rat Sprague Dawley WT	Rat
e5b25e4d9274b01bb07976eb0aeb6d3ef71dcded324526aaaa7ff14fe913ff44	62.5348164056724	ATP_ss	544	Rat Sprague Dawley WT	Rat
e5b25e4d9274b01bb07976eb0aeb6d3ef71dcded324526aaaa7ff14fe913ff44	65.3322183580335	Cyt c	544	Rat Sprague Dawley WT	Rat
88c971e8a2eccb1e41e1447b26fcf515c3784c07c37ebc1ae74a754260aebc7e	72.6388959843084	Cyt c	545	Rat Sprague Dawley WT	Rat
88c971e8a2eccb1e41e1447b26fcf515c3784c07c37ebc1ae74a754260aebc7e	14.7849137399516	V0	545	Rat Sprague Dawley WT	Rat
88c971e8a2eccb1e41e1447b26fcf515c3784c07c37ebc1ae74a754260aebc7e	57.6494406481353	ATP_ss	545	Rat Sprague Dawley WT	Rat
88c971e8a2eccb1e41e1447b26fcf515c3784c07c37ebc1ae74a754260aebc7e	68.17265667365	ADP	545	Rat Sprague Dawley WT	Rat
88c971e8a2eccb1e41e1447b26fcf515c3784c07c37ebc1ae74a754260aebc7e	118.500171799509	FCCP	545	Rat Sprague Dawley WT	Rat
2eac74e51329e3cefe2faf05e422356401ec02b278ef872b574a769547d5961f	84.316636668731	Cyt c	547	Rat Sprague Dawley WT	Rat
2eac74e51329e3cefe2faf05e422356401ec02b278ef872b574a769547d5961f	143.491203568159	FCCP	547	Rat Sprague Dawley WT	Rat
2eac74e51329e3cefe2faf05e422356401ec02b278ef872b574a769547d5961f	74.3089995704399	ATP_ss	547	Rat Sprague Dawley WT	Rat
2eac74e51329e3cefe2faf05e422356401ec02b278ef872b574a769547d5961f	17.7236178647868	V0	547	Rat Sprague Dawley WT	Rat
2eac74e51329e3cefe2faf05e422356401ec02b278ef872b574a769547d5961f	82.1231638439893	ADP	547	Rat Sprague Dawley WT	Rat
d1bc54bc6dca57547e9775f073fb4e5d4e09b68be25660b5bc590ad88e6ad09c	135.515899001137	FCCP	548	Rat Sprague Dawley WT	Rat
d1bc54bc6dca57547e9775f073fb4e5d4e09b68be25660b5bc590ad88e6ad09c	16.3165505919691	V0	548	Rat Sprague Dawley WT	Rat
d1bc54bc6dca57547e9775f073fb4e5d4e09b68be25660b5bc590ad88e6ad09c	73.8374411502777	ADP	548	Rat Sprague Dawley WT	Rat
d1bc54bc6dca57547e9775f073fb4e5d4e09b68be25660b5bc590ad88e6ad09c	66.7820803544452	ATP_ss	548	Rat Sprague Dawley WT	Rat
d1bc54bc6dca57547e9775f073fb4e5d4e09b68be25660b5bc590ad88e6ad09c	82.9433919308705	Cyt c	548	Rat Sprague Dawley WT	Rat
eb8b74e00c29c78a55dc0c65dd67d5b236d7858bba0c3417f7c65780f90335d6	78.4497939808801	Cyt c	549	Rat Sprague Dawley WT	Rat
eb8b74e00c29c78a55dc0c65dd67d5b236d7858bba0c3417f7c65780f90335d6	131.764406254745	FCCP	549	Rat Sprague Dawley WT	Rat
eb8b74e00c29c78a55dc0c65dd67d5b236d7858bba0c3417f7c65780f90335d6	74.8959205486538	ADP	549	Rat Sprague Dawley WT	Rat
eb8b74e00c29c78a55dc0c65dd67d5b236d7858bba0c3417f7c65780f90335d6	64.647535508674	ATP_ss	549	Rat Sprague Dawley WT	Rat
eb8b74e00c29c78a55dc0c65dd67d5b236d7858bba0c3417f7c65780f90335d6	14.8163645406291	V0	549	Rat Sprague Dawley WT	Rat

## Sheet: CK_PEP_PK_GM
experiment_id	rate	event_name	preparation	spid	animal
ac7fa1e369aa066eaccdef5999d7cb1d772a75c58079f46e2cb256717a1372af	15.4386986625848	PEP	536	Rat Sprague Dawley WT	Rat
ac7fa1e369aa066eaccdef5999d7cb1d772a75c58079f46e2cb256717a1372af	4.94415828454154	V0	536	Rat Sprague Dawley WT	Rat
ac7fa1e369aa066eaccdef5999d7cb1d772a75c58079f46e2cb256717a1372af	12.5704853224114	PK	536	Rat Sprague Dawley WT	Rat
ac7fa1e369aa066eaccdef5999d7cb1d772a75c58079f46e2cb256717a1372af	49.3049467888281	ATP_ss	536	Rat Sprague Dawley WT	Rat
a6841c23ff6ebda138caaa89b1fdf9dab3d9983380b2206b305a713c2a03c1f2	50.6698830255099	ATP_ss	537	Rat Sprague Dawley WT	Rat
a6841c23ff6ebda138caaa89b1fdf9dab3d9983380b2206b305a713c2a03c1f2	17.6908509964336	PEP	537	Rat Sprague Dawley WT	Rat
a6841c23ff6ebda138caaa89b1fdf9dab3d9983380b2206b305a713c2a03c1f2	14.9260969564136	PK	537	Rat Sprague Dawley WT	Rat
a6841c23ff6ebda138caaa89b1fdf9dab3d9983380b2206b305a713c2a03c1f2	10.4986713091981	V0	537	Rat Sprague Dawley WT	Rat
1d7cc4e99a2b53300ea663bd7cf2ca10289006756e9cb2c0d9ee89e7a2e9c918	7.19795712664555	V0	552	Mouse GAMT WT	Mouse
1d7cc4e99a2b53300ea663bd7cf2ca10289006756e9cb2c0d9ee89e7a2e9c918	22.8362882552614	PK	552	Mouse GAMT WT	Mouse
1d7cc4e99a2b53300ea663bd7cf2ca10289006756e9cb2c0d9ee89e7a2e9c918	30.8779971456185	PEP	552	Mouse GAMT WT	Mouse
1d7cc4e99a2b53300ea663bd7cf2ca10289006756e9cb2c0d9ee89e7a2e9c918	51.948615238781	ATP_ss	552	Mouse GAMT WT	Mouse
4be087d516528eaebc1d1d79630adf309b5b96e2396a4bee07534b5209cc8fb4	45.9358952330948	ATP_ss	553	Mouse GAMT WT	Mouse
4be087d516528eaebc1d1d79630adf309b5b96e2396a4bee07534b5209cc8fb4	20.6661743694135	PK	553	Mouse GAMT WT	Mouse
4be087d516528eaebc1d1d79630adf309b5b96e2396a4bee07534b5209cc8fb4	25.5571659424991	PEP	553	Mouse GAMT WT	Mouse
4be087d516528eaebc1d1d79630adf309b5b96e2396a4bee07534b5209cc8fb4	4.65708178203332	V0	553	Mouse GAMT WT	Mouse
fbea0e703c89a69b5f8bf963945ef40d2d7778e9214bc65dba0db6fde1102549	4.24783246057913	V0	554	Mouse GAMT WT	Mouse
fbea0e703c89a69b5f8bf963945ef40d2d7778e9214bc65dba0db6fde1102549	20.4240771147385	PK	554	Mouse GAMT WT	Mouse
fbea0e703c89a69b5f8bf963945ef40d2d7778e9214bc65dba0db6fde1102549	25.2482135942423	PEP	554	Mouse GAMT WT	Mouse
fbea0e703c89a69b5f8bf963945ef40d2d7778e9214bc65dba0db6fde1102549	47.7908329299557	ATP_ss	554	Mouse GAMT WT	Mouse
a37cdedbc2beb2622acb53ccf575e5872e23347a8719765a0a36d87e424c309c	17.1721442010531	PK	557	Mouse GAMT WT	Mouse
a37cdedbc2beb2622acb53ccf575e5872e23347a8719765a0a36d87e424c309c	44.9573168040361	ATP_ss	557	Mouse GAMT WT	Mouse
a37cdedbc2beb2622acb53ccf575e5872e23347a8719765a0a36d87e424c309c	24.7668149230829	PEP	557	Mouse GAMT WT	Mouse
a37cdedbc2beb2622acb53ccf575e5872e23347a8719765a0a36d87e424c309c	6.84624718354415	V0	557	Mouse GAMT WT	Mouse
82feb5578cae1b0c4b817b4045b811b9ee9c17cbd478cdc81c4f75d60dc91ec0	17.7657414701416	PK	555	Mouse AGAT WT	Mouse
82feb5578cae1b0c4b817b4045b811b9ee9c17cbd478cdc81c4f75d60dc91ec0	43.3007885279777	ATP_ss	555	Mouse AGAT WT	Mouse
82feb5578cae1b0c4b817b4045b811b9ee9c17cbd478cdc81c4f75d60dc91ec0	26.3272875600439	PEP	555	Mouse AGAT WT	Mouse
82feb5578cae1b0c4b817b4045b811b9ee9c17cbd478cdc81c4f75d60dc91ec0	6.49063308904164	V0	555	Mouse AGAT WT	Mouse
513d055461cf2830635ede20d762ed109b5bf1e059a24bb2d34c05ef20f765fe	15.923012357213	PK	556	Mouse AGAT WT	Mouse
513d055461cf2830635ede20d762ed109b5bf1e059a24bb2d34c05ef20f765fe	38.5273332353607	ATP_ss	556	Mouse AGAT WT	Mouse
513d055461cf2830635ede20d762ed109b5bf1e059a24bb2d34c05ef20f765fe	22.249160675673	PEP	556	Mouse AGAT WT	Mouse
513d055461cf2830635ede20d762ed109b5bf1e059a24bb2d34c05ef20f765fe	4.96885564282758	V0	556	Mouse AGAT WT	Mouse
487fa0bc8ce210f00773ea016714c60ea4041e024288ecd45fabc626e3d6dde3	5.15898637268077	V0	558	Mouse GAMT WT	Mouse
487fa0bc8ce210f00773ea016714c60ea4041e024288ecd45fabc626e3d6dde3	18.237174986317	PK	558	Mouse GAMT WT	Mouse
487fa0bc8ce210f00773ea016714c60ea4041e024288ecd45fabc626e3d6dde3	27.4655594436372	PEP	558	Mouse GAMT WT	Mouse
487fa0bc8ce210f00773ea016714c60ea4041e024288ecd45fabc626e3d6dde3	42.047935616669	ATP_ss	558	Mouse GAMT WT	Mouse
cc3d16a2b96b88cda257bd1c0d9604a5345e050e4aa3977d1992494b1d72e0d7	5.11883259513582	V0	559	Mouse AGAT WT	Mouse
cc3d16a2b96b88cda257bd1c0d9604a5345e050e4aa3977d1992494b1d72e0d7	22.2220356954725	PK	559	Mouse AGAT WT	Mouse
cc3d16a2b96b88cda257bd1c0d9604a5345e050e4aa3977d1992494b1d72e0d7	29.3305492585729	PEP	559	Mouse AGAT WT	Mouse
cc3d16a2b96b88cda257bd1c0d9604a5345e050e4aa3977d1992494b1d72e0d7	54.9643825724537	ATP_ss	559	Mouse AGAT WT	Mouse
423540ebf9672d03edc494c0ee28f9c46d8823e2fcceab2d44bc0d3b1d407a1d	17.3274199485073	PEP	544	Rat Sprague Dawley WT	Rat
423540ebf9672d03edc494c0ee28f9c46d8823e2fcceab2d44bc0d3b1d407a1d	3.53098121050897	V0	544	Rat Sprague Dawley WT	Rat
423540ebf9672d03edc494c0ee28f9c46d8823e2fcceab2d44bc0d3b1d407a1d	41.4509642230863	ATP_ss	544	Rat Sprague Dawley WT	Rat
423540ebf9672d03edc494c0ee28f9c46d8823e2fcceab2d44bc0d3b1d407a1d	11.8719203190064	PK	544	Rat Sprague Dawley WT	Rat
154f3386ddb1c389b4d8e40c68b6f8d80600538a48973571d6a9871c8d402fb0	3.47562528550281	V0	545	Rat Sprague Dawley WT	Rat
154f3386ddb1c389b4d8e40c68b6f8d80600538a48973571d6a9871c8d402fb0	14.164711094731	PEP	545	Rat Sprague Dawley WT	Rat
154f3386ddb1c389b4d8e40c68b6f8d80600538a48973571d6a9871c8d402fb0	42.3360464486097	ATP_ss	545	Rat Sprague Dawley WT	Rat
154f3386ddb1c389b4d8e40c68b6f8d80600538a48973571d6a9871c8d402fb0	10.4710505742295	PK	545	Rat Sprague Dawley WT	Rat
a0163876b671ef8545ac6095b6a33dcb0d684a54d1cd08664be2466d17ae213e	9.07326190580833	PK	547	Rat Sprague Dawley WT	Rat
a0163876b671ef8545ac6095b6a33dcb0d684a54d1cd08664be2466d17ae213e	17.7948982412559	PEP	547	Rat Sprague Dawley WT	Rat
a0163876b671ef8545ac6095b6a33dcb0d684a54d1cd08664be2466d17ae213e	5.57342451209877	V0	547	Rat Sprague Dawley WT	Rat
a0163876b671ef8545ac6095b6a33dcb0d684a54d1cd08664be2466d17ae213e	44.1068727679658	ATP_ss	547	Rat Sprague Dawley WT	Rat
ce1c3f4dea2c94f6ef4c1f5976cf97f3918b91b0e44f56292f16af8065c47aed	4.59051098948064	V0	548	Rat Sprague Dawley WT	Rat
ce1c3f4dea2c94f6ef4c1f5976cf97f3918b91b0e44f56292f16af8065c47aed	11.1524675535619	PK	548	Rat Sprague Dawley WT	Rat
ce1c3f4dea2c94f6ef4c1f5976cf97f3918b91b0e44f56292f16af8065c47aed	48.6340196699247	ATP_ss	548	Rat Sprague Dawley WT	Rat
ce1c3f4dea2c94f6ef4c1f5976cf97f3918b91b0e44f56292f16af8065c47aed	15.3353004856047	PEP	548	Rat Sprague Dawley WT	Rat
515ee6f8afb1af4604a4c2bdb0c52299360445cd61619fe9a561982efe66c7a5	5.41071991778774	V0	549	Rat Sprague Dawley WT	Rat
515ee6f8afb1af4604a4c2bdb0c52299360445cd61619fe9a561982efe66c7a5	48.519735851533	ATP_ss	549	Rat Sprague Dawley WT	Rat
515ee6f8afb1af4604a4c2bdb0c52299360445cd61619fe9a561982efe66c7a5	10.6757106328149	PK	549	Rat Sprague Dawley WT	Rat
515ee6f8afb1af4604a4c2bdb0c52299360445cd61619fe9a561982efe66c7a5	14.892033067055	PEP	549	Rat Sprague Dawley WT	Rat

[truncated: 5 more sheets: AK_PEP_PK_GMPS, CK_PEP_PK_GMPS, CK isoforms, animals, cells]
